# Supplementary material for: Validation of Clinical-Grade Electroporation Systems for CRISPR-Cas9-Mediated Gene Therapy in Primary Hepatocytes for the Correction of Inherited Metabolic Liver Disease
Source: Cells. 2025 May 14;14(10):711. doi: 10.3390/cells14100711 (PMC12109753; doi:10.3390/cells14100711)
Supplement: Supplementary file 1 [file cells-14-00711-s001.zip]

Archive with 1 entries (1 files):
- cells-3590719-supplementary.pdf
